# Supplementary material for: Stented Biological Prosthesis Versus Mitral Allograft in Surgical Treatment of Tricuspid Valve Infective Endocarditis
Source: Rev Cardiovasc Med. 2025 Jul 8;26(7):37204. doi: 10.31083/RCM37204 (PMC12326450; doi:10.31083/RCM37204)
Supplement: Supplementary file 1 [file 2153-8174-26-7-37204-s1.zip]

Archive with 5 entries (4 files):
- __MACOSX/
- __MACOSX/._Suppl_Table 2.docx
- __MACOSX/._Suppl_Table_3.docx
- Supplementary Table 1.docx
- Supplementary Table 2.docx
